# Supplementary material for: Oleuropein Enhances Stress Resistance and Extends Lifespan via Insulin/IGF-1 and SKN-1/Nrf2 Signaling Pathway in Caenorhabditis elegans
Source: Antioxidants (Basel). 2021 Oct 27;10(11):1697. doi: 10.3390/antiox10111697 (PMC8614835; doi:10.3390/antiox10111697)
Supplement: Supplementary file 1 [file antioxidants-10-01697-s001.zip]

Archive with 1 entries (1 files):
- antioxidants-1438138-supplementary.pdf
